# Supplementary material for: S100A8-Mediated NLRP3 Inflammasome-Dependent Pyroptosis in Macrophages Facilitates Liver Fibrosis Progression
Source: Cells. 2022 Nov 12;11(22):3579. doi: 10.3390/cells11223579 (PMC9688473; doi:10.3390/cells11223579)
Supplement: Supplementary file 1 [file cells-11-03579-s001.zip]

Archive with 1 entries (1 files):
- cells-2008899-supplementary.pdf
